# Supplementary material for: An Attenuated Strain of Human Cytomegalovirus for the Establishment of a Subviral Particle Vaccine
Source: Vaccines (Basel). 2022 Aug 16;10(8):1326. doi: 10.3390/vaccines10081326 (PMC9413975; doi:10.3390/vaccines10081326)
Supplement: Supplementary file 1 [file vaccines-10-01326-s001.zip]

Archive with 1 entries (1 files):
- vaccines-1863989-supplementary.pdf
